# Supplementary material for: Yield Response and Calibration of Critical Potassium Levels in Soil, Leaves, and Fruit Pulp of “Royal Gala” and “Fuji Suprema” Apples
Source: Plants (Basel). 2026 Jun 16;15(12):1866. doi: 10.3390/plants15121866 (PMC13306360; doi:10.3390/plants15121866)
Supplement: Supplementary file 1 [file plants-15-01866-s001.zip]

Archive with 1 entries (1 files):
- plants-4229648-supplementary.pdf
